# Supplementary material for: Mass and Charge Transfer in a Polymeric NiSalen Complex at Subzero Temperatures
Source: Polymers (Basel). 2023 Mar 6;15(5):1323. doi: 10.3390/polym15051323 (PMC10007232; doi:10.3390/polym15051323)
Supplement: Supplementary file 1 [file polymers-15-01323-s001.zip]

Archive with 1 entries (1 files):
- polymers-2168136-supplementary.pdf
